# Supplementary material for: Zfra Inhibits the TRAPPC6AΔ-Initiated Pathway of Neurodegeneration
Source: Int J Mol Sci. 2022 Nov 22;23(23):14510. doi: 10.3390/ijms232314510 (PMC9739312; doi:10.3390/ijms232314510)
Supplement: Supplementary file 1 [file ijms-23-14510-s001.zip]

Archive with 1 entries (1 files):
- ijms-1941526-supplementary.pdf
